# Supplementary material for: Self-Screening for Cervical Cancer Offered through a Digital Platform in a Region of British Columbia with Lower Screening Rates
Source: Curr Oncol. 2024 Sep 13;31(9):5399–411. doi: 10.3390/curroncol31090399 (PMC11431596; doi:10.3390/curroncol31090399)
Supplement: Supplementary file 1 [file curroncol-31-00399-s001.zip]

Archive with 1 entries (1 files):
- Supplementary Material_CervixCheck Survey.pdf
